# Supplementary material for: Identification of Boronate-Containing Diarylpyrimidine Derivatives as Novel HIV-1 Non-Nucleoside Reverse Transcriptase Inhibitors
Source: Molecules. 2022 Nov 3;27(21):7538. doi: 10.3390/molecules27217538 (PMC9657321; doi:10.3390/molecules27217538)
Supplement: Supplementary file 1 [file molecules-27-07538-s001.zip]

Archive with 2 entries (2 files):
- predicted ADMET.csv
- Supplementary Information-revise.pdf
